# Supplementary material for: Selected serum cytokines and vitamin D levels as potential prognostic markers of acute ischemic stroke
Source: PLoS One. 2024 Jun 13;19(6):e0299631. doi: 10.1371/journal.pone.0299631 (PMC11175438; doi:10.1371/journal.pone.0299631)
Supplement: S2 Appendix — (XLSX) [file pone.0299631.s006.xlsx]

## Sheet: Dataset (Nirmali)
Study groups	Gender	age	history_of_stroke	family_history	smoking (pack years)	alcohol	history_of_transient_ischemic_attack	diabetes_mellitus	sun_exposure	vitamin_D_intake	Vitamin_D_status	high_blood_pressure	ischaemic_heart_disease	milk_consumption	cardiac_structural_abnormalities	Atrial_fibrillation	heart_failure	dyslipidemia	oxfordshire_stroke_classification	NIHSS_on_admission	NIHSS_on_followup	severity	mRS_on_admission	mRS_on_followup	mRS_outcome	IL1beta	IL4	IFNgamma	VitaminD
Control group (no stroke)
	female	57	no	no	0	never	no	no	< 5 min/day	cod liver oil/fish oil	insufficiency	no	no	milk in tea or coffee	no	no	no	no	never	0	0	no stroke	0	0	no	0.448065	63.5	51	27.5
	male	46	no	no	0	never	no	no	>30 min/day	multivitamin	insufficiency	no	no	milk in tea or coffee	no	no	no	no	never	0	0	no stroke	0	0	no	0.264766	86	6	22.04
	male	51	no	no	0	never	no	no	>30 min/day	no	sufficiency	no	no	milk in tea or coffee	no	no	no	no	never	0	0	no stroke	0	0	no	0.325866	79.75	201	30.83
	male	69	no	no	0	never	no	no	>30 min/day	no	insufficiency	no	no	milk in tea or coffee	no	no	no	no	never	0	0	no stroke	0	0	no	0.376782	127.25	13.5	27.08
	male	70	no	no	0	never	no	no	>30 min/day	no	insufficiency	no	no	milk in tea or coffee	no	no	no	no	never	0	0	no stroke	0	0	no	0.295316	89.75	11	29.3
	female	70	no	no	0	never	no	no	>30 min/day	no	insufficiency	no	no	none	no	no	no	no	never	0	0	no stroke	0	0	no	0.560081	153.5	68.5	28.14
	male	59	no	no	0	never	no	no	15-30 min/day	no	sufficiency	no	no	none	no	no	no	no	never	0	0	no stroke	0	0	no	0.417515	59.75	78.5	32.04
	male	60	no	no	0	never	no	no	15-30 min/day	no	sufficiency	no	no	none	no	no	no	no	never	0	0	no stroke	0	0	no	0.916497	72.25	3.5	31.89
	female	49	no	no	0	never	no	no	5-15 min/day	no	insufficiency	no	no	none	no	no	no	no	never	0	0	no stroke	0	0	no	0.305499	101	16	25.88
	female	64	no	no	0	never	no	no	< 5 min/day	no	insufficiency	no	no	milk in tea or coffee	no	no	no	no	never	0	0	no stroke	0	0	no	0.386965	113.5	13.5	27.92
	female	70	no	no	0	never	no	no	15-30 min/day	no	sufficiency	no	no	milk in tea or coffee	no	no	no	no	never	0	0	no stroke	0	0	no	0.213849	66	68.5	35.7
	male	75	no	no	0	never	no	no	15-30 min/day	no	sufficiency	no	no	milk in tea or coffee	no	no	no	no	never	0	0	no stroke	0	0	no	0.244399	54.75	81	38.08
	male	77	no	no	0	never	no	no	5-15 min/day	no	sufficiency	no	no	plain milk	no	no	no	no	never	0	0	no stroke	0	0	no	0.295316	62.25	38.5	41.75
	male	79	no	no	0	never	no	no	15-30 min/day	no	insufficiency	no	no	plain milk	no	no	no	no	never	0	0	no stroke	0	0	no	0.214868	73.5	33.5	29.41
	female	75	no	no	0	never	no	no	5-15 min/day	no	sufficiency	no	no	none	no	no	no	no	never	0	0	no stroke	0	0	no	0.315682	73.5	53.5	31.06
<6 hours post stroke onset group
	male	54	no	no	20	never	no	yes	5-15 min/day	no	insufficiency	yes	no	none	no	no	no	yes	PACS	26	8	severe stroke	5	3	poor	7.775	9.75	151	26.11
	male	65	no	no	0	never	no	yes	< 5 min/day	no	sufficiency	yes	no	milk in tea or coffee	no	yes	no	yes	LACS	20	6	moderate to severe stroke	4	2	good	9.244	7.25	143.5	32.04
	male	75	yes	no	20	>21U per week	no	yes	< 5 min/day	no	sufficiency	yes	no	milk in tea or coffee	no	no	no	yes	TACS	33	15	severe stroke	5	2	good	7.061	26	188.5	34.67
	male	76	yes	no	6	14-21U per week	yes	yes	< 5 min/day	no	insufficiency	yes	no	milk in tea or coffee	no	no	yes	yes	PACS	24	11	severe stroke	5	3	poor	6.897	13.5	128.5	24.25
	male	70	no	no	15	14-21U per week	no	yes	>30 min/day	multivitamin	insufficiency	yes	no	none	no	no	no	yes	LACS	17	5	moderate to severe stroke	3	3	poor	8.367	21	186	27.92
	female	39	no	no	0	never	no	yes	5-15 min/day	cod liver oil/fish oil	insufficiency	yes	no	plain milk	no	no	no	yes	PACS	25	6	severe stroke	4	3	poor	13.244	32.25	196	27.37
	male	55	no	no	15	>21U per week	no	yes	5-15 min/day	no	sufficiency	yes	no	milk in tea or coffee	no	no	no	yes	PACS	22	7	severe stroke	3	1	good	8.8571	34.75	221	37.78
	female	65	yes	no	0	never	yes	yes	< 5 min/day	no	insufficiency	yes	no	none	no	no	no	yes	TACS	38	20	severe stroke	5	3	poor	7.734	36	206	22.51
	male	62	yes	no	7	14-21U per week	no	yes	< 5 min/day	no	insufficiency	yes	no	milk in tea or coffee	no	no	no	yes	TACS	26	8	severe stroke	5	3	poor	7.219	38.5	243.5	22.51
	male	48	no	no	4	14-21U per week	no	yes	5-15 min/day	no	insufficiency	yes	no	milk in tea or coffee	no	yes	no	yes	TACS	25	7	severe stroke	5	3	poor	7.367	36	258.5	19.32
	female	75	no	no	0	never	yes	yes	15-30 min/day	no	insufficiency	yes	yes	plain milk	no	yes	no	yes	LACS	19	5	moderate to severe stroke	4	2	good	7.153	39.75	136	28.63
	male	58	no	no	0	never	no	yes	15-30 min/day	no	insufficiency	yes	no	milk in tea or coffee	no	no	no	yes	LACS	18	5	moderate to severe stroke	4	2	good	6.846	28.5	151	27.54
	male	52	no	no	0	14-21U per week	no	yes	5-15 min/day	no	insufficiency	yes	no	plain milk	no	no	no	yes	PACS	22	9	severe stroke	4	2	good	6.7448	33.5	191	25.57
	female	49	no	no	0	never	no	yes	>30 min/day	no	insufficiency	no	no	none	no	no	no	yes	LACS	17	4	moderate stroke	3	1	good	6.734	33.5	143.5	29.82
	male	57	no	no	13	never	no	yes	>30 min/day	no	sufficiency	no	no	milk in tea or coffee	no	yes	no	yes	LACS	18	9	moderate stroke	3	1	good	7.102	18.5	193.5	30.131
6-24 hours post stroke onset group
	male	62	yes	no	0	never	no	yes	>30 min/day	no	sufficiency	yes	no	milk in tea or coffee	no	no	no	yes	PACS	12	0	moderate stroke	2	0	good	6.5306	36	721	32.59
	female	70	no	no	0	never	no	yes	>30 min/day	no	insufficiency	yes	no	milk in tea or coffee	no	no	no	yes	LACS	13	6	moderate stroke	4	3	poor	6.5918	38.5	626	22.29
	male	68	no	no	12	>21U per week	no	no	>30 min/day	no	insufficiency	no	no	milk in tea or coffee	no	no	yes	no	LACS	14	6	moderate stroke	3	3	poor	6.551	56	451	28.73
	male	72	no	no	0	never	no	yes	>30 min/day	no	insufficiency	yes	no	milk in tea or coffee	no	no	no	yes	TACS	37	10	severe stroke	5	3	poor	6.061	53.5	671	24.53
	male	70	no	no	20	14-21U per week	no	yes	< 5 min/day	no	insufficiency	yes	no	none	no	no	no	yes	LACS	9	0	moderate stroke	2	0	good	6.0204	59.75	513.5	26.66
	male	73	yes	no	0	14-21U per week	no	no	>30 min/day	no	insufficiency	no	no	milk in tea or coffee	no	yes	no	no	TACS	19	8	moderate to severe stroke	3	3	poor	6.469	49.75	611	28.46
	male	72	no	no	0	never	no	yes	15-30 min/day	no	sufficiency	yes	no	milk in tea or coffee	no	yes	no	yes	TACS	28	9	severe stroke	5	1	good	6.6734	63.5	751	33.3
	male	83	yes	no	10	14-21U per week	no	yes	< 5 min/day	no	insufficiency	yes	yes	milk in tea or coffee	no	yes	yes	yes	TACS	20	8	moderate to severe stroke	5	3	poor	6.683	61	676	23.23
	male	50	no	no	0	>21U per week	yes	yes	5-15 min/day	no	sufficiency	yes	no	milk in tea or coffee	no	no	no	yes	PACS	18	8	moderate to severe stroke	4	1	good	6.724	62.25	688.5	33.69
	female	60	yes	no	0	never	no	yes	>30 min/day	no	insufficiency	yes	no	milk in tea or coffee	no	no	no	yes	LACS	18	6	moderate to severe stroke	4	3	poor	6.428	66	651	29.52
	female	58	yes	no	0	never	no	no	5-15 min/day	no	insufficiency	yes	no	milk in tea or coffee	no	yes	no	yes	LACS	14	5	moderate stroke	4	3	poor	6.469	66	573.5	22.78
	female	65	no	no	0	never	no	yes	5-15 min/day	no	insufficiency	yes	no	milk in tea or coffee	no	no	no	yes	PACS	20	10	moderate to severe stroke	4	2	good	6.1428	68.5	431	19.6
	male	75	no	no	12	14-21U per week	no	no	5-15 min/day	no	insufficiency	yes	yes	milk in tea or coffee	no	no	no	yes	LACS	19	9	moderate to severe stroke	4	3	poor	6.122	46	403.5	28.35
	female	54	no	no	0	never	no	no	5-15 min/day	no	insufficiency	yes	no	milk in tea or coffee	no	no	no	yes	PACS	23	9	severe stroke	3	1	good	6.0402	47.25	458.5	22.21
	male	57	yes	no	5	14-21U per week	no	yes	5-15 min/day	no	insufficiency	yes	yes	milk in tea or coffee	no	no	yes	yes	LACS	18	5	moderate to severe stroke	4	3	poor	6.02	63.5	423.5	26.21
24-48 hours post stroke onset group
	male	80	no	yes	0	14-21U per week	no	yes	5-15 min/day	no	sufficiency	yes	no	milk in tea or coffee	no	yes	no	yes	TACS	31	22	severe stroke	4	1	good	5.714	69.75	538.5	44.51
	female	68	no	no	0	never	yes	yes	5-15 min/day	no	insufficiency	yes	no	none	yes	yes	no	no	LACS	13	4	moderate stroke	1	1	good	5.204	68.5	663.5	29.52
	male	61	no	no	15	14-21U per week	no	yes	15-30 min/day	no	insufficiency	no	no	milk in tea or coffee	no	no	no	yes	PACS	17	7	moderate to severe stroke	3	1	good	5.683	68.5	453.5	23.33
	female	72	no	no	0	never	no	yes	>30 min/day	no	insufficiency	yes	yes	milk in tea or coffee	no	no	no	yes	LACS	23	5	severe stroke	4	3	poor	5.53	79.75	453.5	19.81
	male	84	yes	no	7	<14U per week	no	yes	5-15 min/day	no	sufficiency	yes	no	milk in tea or coffee	yes	yes	no	yes	TACS	30	10	severe stroke	5	2	good	5.836	72.25	488.5	33.72
	male	54	yes	no	7.5	>21U per week	no	yes	5-15 min/day	no	insufficiency	no	yes	milk in tea or coffee	no	no	no	yes	TACS	25	7	severe stroke	4	3	poor	5.714	93.5	343.5	28.11
	female	74	no	no	0	never	yes	yes	5-15 min/day	no	insufficiency	yes	yes	milk in tea or coffee	yes	yes	no	yes	PACS	12	5	moderate stroke	4	3	poor	5.0204	89.75	336	26.92
	male	82	no	no	0	>21U per week	no	yes	5-15 min/day	no	insufficiency	yes	no	milk in tea or coffee	no	no	no	yes	LACS	19	8	moderate to severe stroke	3	2	good	4.0816	79.75	476	23.67
	male	74	no	no	0	never	no	yes	>30 min/day	no	insufficiency	no	no	milk in tea or coffee	no	no	no	yes	LACS	17	6	moderate to severe stroke	3	2	good	4.183	82.25	298.5	29.69
	male	51	no	no	0	never	no	yes	>30 min/day	no	sufficiency	yes	no	milk in tea or coffee	no	no	no	yes	LACS	13	4	moderate stroke	3	1	good	4.6938	96	343.5	33.33
	female	65	no	no	0	never	yes	yes	5-15 min/day	no	insufficiency	yes	no	plain milk	no	yes	no	yes	POCS	25	10	severe stroke	4	2	good	3.5	71	261	26.5
	female	59	no	no	0	never	no	yes	15-30 min/day	no	insufficiency	no	no	milk in tea or coffee	no	no	no	yes	LACS	13	5	moderate stroke	3	1	good	3.0408	103.5	606	21.65
	male	69	no	no	0	never	no	no	15-30 min/day	no	insufficiency	yes	no	milk in tea or coffee	no	yes	no	no	TACS	28	12	severe stroke	4	2	good	2.938	69.75	446	28.24
	male	54	no	no	12.5	>21U per week	no	yes	5-15 min/day	no	insufficiency	yes	no	milk in tea or coffee	no	yes	yes	yes	TACS	39	20	severe stroke	5	3	poor	2.9285	68.5	513.5	24.68
	male	74	yes	no	0	never	yes	no	5-15 min/day	no	sufficiency	yes	yes	milk in tea or coffee	yes	yes	no	no	TACS	29	12	severe stroke	4	2	good	2.979	67.25	378.5	32.18
48-96 hours post stroke onset group
	male	60	yes	no	20	>21U per week	yes	yes	>30 min/day	no	insufficiency	yes	no	plain milk	no	no	no	yes	LACS	26	9	severe stroke	3	1	good	2.704	134.75	41	29.33
	female	74	no	no	0	never	no	yes	5-15 min/day	no	sufficiency	yes	yes	plain milk	no	yes	yes	yes	TACS	24	10	severe stroke	3	2	good	2.7142	128.5	68.5	39.28
	female	62	no	no	0	never	no	yes	5-15 min/day	no	insufficiency	yes	no	plain milk	no	no	no	yes	LACS	13	6	moderate stroke	2	1	good	2.133	163.5	71	27.34
	female	65	no	no	0	never	yes	yes	15-30 min/day	no	insufficiency	yes	no	milk in tea or coffee	no	yes	no	yes	TACS	18	8	moderate to severe stroke	2	1	good	1.836	137.25	76	22.68
	male	66	no	yes	7	14-21U per week	no	no	>30 min/day	no	sufficiency	yes	no	milk in tea or coffee	no	no	no	no	PACS	20	7	moderate to severe stroke	2	1	good	1.132	112.25	83.5	33.45
	male	78	no	no	0	14-21U per week	yes	yes	< 5 min/day	vitamin D supplement	sufficiency	yes	no	milk in tea or coffee	no	no	no	yes	LACS	18	5	moderate to severe stroke	2	1	good	2.112	234.75	98.5	33.79
	male	65	no	no	5	14-21U per week	no	no	>30 min/day	no	insufficiency	no	no	milk in tea or coffee	no	no	no	yes	LACS	15	8	moderate stroke	2	1	good	1.7755	154.75	93.5	29.8
	male	73	no	no	20	>21U per week	yes	yes	5-15 min/day	no	insufficiency	yes	no	none	no	yes	yes	yes	TACS	25	10	severe stroke	4	3	poor	2.204	143.5	91	22.73
	female	86	no	no	0	never	no	no	>30 min/day	vitamin D supplement	sufficiency	yes	yes	plain milk	yes	yes	yes	yes	LACS	18	8	moderate stroke	4	1	good	1.9795	123.5	98.5	43.45
	female	80	no	no	0	never	no	yes	< 5 min/day	no	sufficiency	yes	no	milk in tea or coffee	no	yes	no	yes	LACS	15	6	moderate stroke	3	1	good	2.1734	173.5	96	31.52
	male	73	yes	no	0	never	yes	yes	< 5 min/day	no	sufficiency	yes	yes	milk in tea or coffee	yes	yes	yes	yes	POCS	28	12	severe stroke	5	3	poor	2.3877	128.5	53.5	43.22
	male	67	no	no	20	>21U per week	no	yes	< 5 min/day	no	insufficiency	yes	no	milk in tea or coffee	no	yes	no	yes	TACS	30	14	severe stroke	4	2	good	3.4285	119.75	108.5	28.62
	male	61	no	no	6.5	14-21U per week	yes	yes	>30 min/day	no	sufficiency	yes	yes	milk in tea or coffee	no	yes	no	yes	LACS	13	5	moderate stroke	3	1	good	2.5204	139.75	116	35.32
	male	45	no	no	0	never	yes	no	>30 min/day	no	insufficiency	yes	no	milk in tea or coffee	yes	yes	no	yes	LACS	18	8	moderate stroke	3	0	good	2.6224	102.25	133.5	26.63
	male	72	no	yes	0	never	no	yes	5-15 min/day	no	insufficiency	yes	yes	milk in tea or coffee	no	yes	no	yes	TACS	30	10	severe stroke	5	3	poor	2.4387	103.5	141	27.84
